# Supplementary material for: Modulation of the ETV6::RUNX1 Gene Fusion Prevalence in Newborns by Corticosteroid Use During Pregnancy
Source: Int J Mol Sci. 2025 Mar 25;26(7):2971. doi: 10.3390/ijms26072971 (PMC11988504; doi:10.3390/ijms26072971)
Supplement: Supplementary file 1 [file ijms-26-02971-s001.zip]

Archive with 1 entries (1 files):
- ijms-3510872-supplementary.pdf
